# Supplementary material for: NLRP12 downregulates the Wnt/β-catenin pathway via interaction with STK38 to suppress colorectal cancer
Source: J Clin Invest. 2023 Oct 2;133(19):e166295. doi: 10.1172/JCI166295 (PMC10541192; doi:10.1172/JCI166295)
Supplement: Supporting data values [file jci-133-166295-s186.xls]

## Sheet: Figure 1
	Figure 1A			Figure 1D
	WT	Nlrp12-/-		WT			Nlrp12-/-				Figure 1F
	9	7		LGD	HGD	Invasiveness	LGD	HGD	Invasiveness		Gene	WT						Nlrp12-/-
	5	28		1	2	0	3	3	1		Mmp3	0.0081245	0.0215813	0.0137737	0.010532	0.0054203	0.0147288	0.117595	0.0518095	0.056683	0.0438146	0.0501795	0.0596608
	1	11		1	1	0	3	3	2		Mmp7	0.0201991		0.0231857	0.000211174	0.483126	0.00315339	1.71783	10.1606	3.54932	9.47863	8.70569	9.70884
	5	12		0	0	0	2	2	1		Mmp8	0.000224	0.000841	0.002604	8.9e-05	0.000224	0.00064	0.001464	0.004773	0.001137	0.001608	0.004263	0.005095
	4	9		1	0	0	2	1	0		Mmp10	0.022	0.538	0.023	0	0.194	0.001	0.688	1.219	0.243	0.773	0.556	0.887
	6	32		2	0.5	0	3	3	0		Mmp12	0.007	0.037	0.045	0.012	0.033	0.026	0.056	0.137	0.045	0.11	0.157	0.164
	6	34		1	0	0	3	3	1		Mmp13	0.0033486	0.0320541	0.0239327	0.0006648	0.0045177	0.0011554	0.0814076	0.156861	0.0293075	0.133574	0.0621344	0.0459186
	5	19		0.5	0	0	1	1	0
	7	14
	11	17									Figure 1G
	9	21									Gene	WT						Nlrp12-/-
	6	15									Fn1	0.0881338	0.145539	0.0176557	0.0008979	0.0526071	0.0045467	0.140849	0.162015	0.143421	0.187571	0.158029	0.154705
	5	13									Vim	0.177526	0.974152	0.0287559	0.0020205	0.15514	0.0171199	0.669775	0.863757	0.952765	0.86856	0.638593	0.889301
	7	18									Foxc2	0.00533706	0.00968211	0.00762057	0.00245523	0.00297451	0.0127227	0.0100323	0.0158197	0.016348	0.0189747	0.0210851	0.00849408
	4	15									Ezh2	0.75392	0.948266	0.555671	0.000361	1.35854	0.163482	1.28787	1.95922	1.05599	1.85282	1.56892	1.41494
	9	17									Zeb2	0.045	0.022	0.027	0.002	0	0.012	0.067	0.129	0.111	0.081	0.118	0.07
											Figure 1H
											Gene	WT						Nlrp12-/-
											Ctnnb1	0.0453948	0.216607	0.0181045	0.0054255	0.0710368	0.0058063	0.203555	0.280162	0.210168	0.346505	0.394478	0.237174
											Lgr5	0.0007634	0.025327	0.0032641	7.9e-06	0.0201433	0.000139	0.0362479	0.0767969	0.0441711	0.110102	0.0665648	0.0669484
											cMyc	0.0162175	0.0155059	0.0048423	3.53e-05	0.0097909	0.0015345	0.0364669	0.0248806	0.0198803	0.0262893	0.0288036	0.0230335
											Axin2	0.00190209	0.0293605	0.00216047		0.0162347	0.00131207	0.0434606	0.154376	0.0367857	0.0974388	0.128493	0.080778
											Ccnd1	0.0158858	0.0444625	0.00549538		0.0253254	0.00124329	0.0807631	0.0589923	0.0379214	0.0493429	0.0717857	0.0502187
											Yap1	0.00735178	0.0259074	0.00161955		0.00873514	0.00157431	0.0296329	0.0305462	0.018367	0.0300463	0.0374723	0.0265166

## Sheet: Figure 2
											Figure 2E			Figure 2H
	Figure 2A										WT-CH	Nlrp12-/--CH		WT-CH			Nlrp12-/--CH
	WT-SH	5.77351	5.97374	5.91585	6.06986	5.97857	5.4999	5.46408	5.12535		9	13		LGD	HGD	Invasiveness	LGD	HGD	Invasiveness
	Nkrp12-/--SH	6.07188	5.938	5.34875	6.1299	5.98415	6.33175	6.2788	5.97736		8	14		1	0	0	3	2	0
	WT-CH	5.63527	5.70853	6.12113	4.84328	4.95828	5.7996	5.44812	6.02496		6	32		1	0.5	0	2	2	0
	Nkrp12-/--CH	6.05969	5.95733	5.9142	5.72689	6.01569	5.30996	5.68516	6.30642		5	25		1	0	0	3	3	1
											6	38		1	1	0	3	3	2
	Figure 2B										3	34		3	2	0	3	3	1
	WT-SH	41.34	51.0625	40.3264	63.4577	31.5208	16.6665	21.1109	8.94857		8	11		2	0.2	0	3	3	0
	Nkrp12-/--SH	63.6978	45.2993	11.0233	88.6883	70.1832	104.062	68.1389	45.8158		2	7		3	3	0	3	3	0
	WT-CH	30.0922	23.6618	78.1739	9.75742	16.8407	42.5815	33.8883	67.8451			18		1	1	0	3	3	1
	Nkrp12-/--CH	52.44	46.3828	61.5168	29.8678	46.1189	14.7727	35.2032	114.341
				Figure 2I
				Gene	WT						Nlrp12-/-
				Mmp3	0.0132437	0.0118899	0.0098347	0.035596	0.0513618	0.0057902	0.106932	0.039666	0.102718	0.156103	0.101256	0.0710669
				Mmp7	2.00153	0.75867	2.53851	1.03844	0.328718	0.516202	5.66622	3.98817	3.58444	16.226	13.9487	6.61823
				Mmp8	0.0013719	0.0013318	0.0013671	0.0016142	0.0004448	3.8e-05	0.0105383	0.0046762	0.0037827	0.0118049	0.0054157	0.0143201
				Fn1	0.166082	0.19982	0.551367	0.494873	0.0832503	0.0531395	0.503218	0.316216	0.726884	0.601556	1.41331	0.936484
				Vim	0.63409	0.257073	0.791562	0.392289	0.147436	0.0919383	1.52014	1.28025	0.909546	0.728232	1.50261	2.00237
				Foxc2	0.00623393	0.00661203	0.0135693	0.00359025	0.00794938	0.00589744	0.0133945	0.0148985	0.0143779	0.00727835	0.0174918	0.0143713
				Ctnnb1	0.315219	0.0949008	0.243042	0.317176	0.187569	0.0324349	0.381123	0.414294	0.509439	0.48365	0.449684	0.440178
				Lgr5	0.0130151	0.0041455	0.015453	0.0103304	0.0143326	0.0005863	0.0457732	0.058322	0.0848296	0.0665308	0.0490462	0.0517508
				Axin2	0.0382271	0.0090445	0.0486759	0.017374	0.0275068	0.0021276	0.0464762	0.059475	0.0615838	0.042259	0.037474	0.0429731
				cMyc	0.012824	0.0105638	0.0149974	0.0120896	0.014169	0.0021627	0.0145053	0.034796	0.0185257	0.0327462	0.0090549	0.0228087
				Ccnd1	0.0211624	0.0149659	0.0317642	0.0272706	0.0303466	0.00410277	0.0393999	0.0537403	0.031216	0.0296582	0.0211945	0.0354762
				Yap1	0.0196235	0.0094063	0.0207675	0.0198301	0.0080573	0.0022761	0.0268552	0.0471537	0.0481216	0.0240142	0.0216912	0.0268011

## Sheet: Figure 3
	Figure 3B
		WT						Nlrp12-/-
	p-p65	0.3234	0.4576	0.4148	0.4836	0.4607	0.2554	0.5065	0.716	0.3988	0.316	0.2159	0.3102
	p-Ikb/Ikb	1.964	2.533	2.8817	1.7547	1.4773	1.009	1.0947	2.0177	1.6874	1.6744	1.1272	1.5756
	p-ERK/ERK	0.7996	0.7814	0.6455	0.6152	0.4645	0.8315	0.8727	0.4814	1.111	1.1155	1.2883	0.9316
	Figure 3D
		WT						Nlrp12-/-
	p-p65	0.8837	1.0734	0.7071	0.4828	0.6687	0.5501	0.8906	1.2925	0.7258	0.624	0.511	0.6839
	p-Ikb/Ikb	0.2647	0.1842	0.228	0.415	0.4036	0.3787	0.4099	0.2988	0.4491	0.2038	0.5693	0.2505
	p-ERK/ERK	0.6081	0.3675	0.3712	1.0389	1.7248	1.1214	1.5413	0.4389	0.3122	0.3765	0.4117	0.812
	Figure 3F
		WT						Nlrp12-/-
	B-catenin	0.1831	0.111	0.0891	0.059	0.1024	0.0587	0.4292	0.5206	0.386	0.7119	0.7536	0.4062
	cMyc	0.0136	0.0115	0.0192	0.042	0.0439	0.0119	0.0928	0.1133	0.0723	0.0845	0.0851	0.0798
	Cyclin D1	0.10404	0.11427	0.16176	0.15039	0.0912	0.16733	0.38198	0.28174	0.34641	0.35752	0.40763	0.35843
	Figure 3H
		WT						Nlrp12-/-
	B-catenin	0.4147	1.0159	0.1208	0.1413	0.3615	1.0983	0.0999	0.5047	1.3214	2.1142	0.928	2.2792
	cMyc	0.0426	0.1125	0.1163	0.1465	0.1241	0.1345	0.0364	0.0966	0.2278	0.4989	0.37	0.3028
	Cyclin D1	0.084	0.1143	0.0758	0.0698	0.0618	0.0781	0.068	0.0951	0.095	0.2374	0.2382	0.2775
			Figure 3I
			WT	Nlrp12-/-
			11	29
			15	36
			13	33
			9	41
			30	48
			32	28
			19	32
			8	35
			9	20
			18	23
			11	18
			14	29
			10	23
			5	28
			16	38
			18	28
			18	33
			9	31
			18	28
			13	33
			16	41
			7	29
			9	38
			13	43
			7	44
			10	34
			4	39
			10	31
			7	38
			18	33
			20	44
			6	41
			15	49
			20	31
			21	39
			6	41
			13	44
			4	28
			22	29
			29	39
			19	41
			5	44
			9	45
			22	43
			18	48
			28	39
			12	28
			14	23
			10	30
			26	29
			13	36
			15	33
			20	34
			8	29
			9	17
			15	18
			6	38
			20	38
			16	34
			20	33
			20	31
			22	34
			10	39
			4	41
			20	42
			38	44
			18	48
			26	49
			35	44
			20	45
			8	47
			26	48
			12	45
			20	44
			16	38
			13	35
			16	34
			8	41
			36	37
			12	37
			18	31
			8	24
			24	28
			14	29
			10	31
			20	39
			20	29
			25	29
			40	31
			23	44
			14	19
			18	14
			12	18
			34	27
			32	28
			34	38
			34	31
			14	34
			10	32
			12	29
			12	43
			24	44
				38
				34
				34
				31
				34
				24
				18
				14
				9
				10
				41
				45
				42
				32
				38
				39
				44
				32
				47
				14
				18
				9
				11
				7
				34
				38
				8
				9
				21
				15
				18
				43
				34
				31
				32
				43
				43
				28
				24
				27
				31
				32
				21
				26
				28
				32
				21
				32
				29
				42
				37

## Sheet: Figure 4
	Figure 4A			Figure 4B			Figure 4F
	Apcmin/+	Apcmin/+Nlrp12-/-		Apcmin/+	Apcmin/+Nlrp12-/-			Apcmin/+						Apcmin/+Nlrp12-/-
	32	24		1	3		p-p65	0.2942	0.0748	0.3272	0.4484	0.2657	0.3978	0.412	0.198	0.2457	0.201	0.2328	0.5064
	20	20		0	8		p-ERK/ERK	1.3953	0.5573	0.5707	1.0059	0.4702	0.4701	0.5636	1.1176	0.9744	0.558	1.2973	1.8476
	7	30		5	1		b-catenin	0.3274	0.1473	0.4681	0.3965	0.1507	0.4032	0.5954	0.6451	0.7429	0.6866	0.6189	0.4647
	17	29		4	3
	13	42		0	3
	25	17		0	0		Figure 4G
	21	28		2	3			Apcmin/+						Apcmin/+Nlrp12-/-
	27	40		2	3		p-p65	1.0905	0.7115	1.5767	0.555	0.2227	0.0569	0.2158	0.7581	0.0925	1.2734	0.2744	2.0725
	25	47		4	6		p-ERK/ERK	0.9551	0.3766	0.9384	0.935	0.3069	0.3324	0.4302	0.7073	0.545	1.2812	0.5766	1.5773
	33	58		1	1		b-catenin	0.5291	1.0387	1.4725	2.5275	2.9352	0.7092	2.1248	3.0355	1.3619	4.8359	3.5149	3.1506
	18	56		0	6
	19	46		2	3
	21	18		0	11		Figure 4H							Figure 4I
	32	42		1	3		Ctnnb1		Lgr5		Axin2			Ctnnb1		Lgr5		Axin2
	20	24		0	3		Apcmin/+	Apcmin/+Nlrp12-/-	Apcmin/+	Apcmin/+Nlrp12-/-	Apcmin/+	Apcmin/+Nlrp12-/-		Apcmin/+	Apcmin/+Nlrp12-/-	Apcmin/+	Apcmin/+Nlrp12-/-	Apcmin/+	Apcmin/+Nlrp12-/-
							0.36132	0.445401	0.0130972	0.0216068	0.0182087	0.0238836		0.136732	0.506028	0.00514313	0.0186307	0.00723041	0.0196346
							0.147966	0.449967	0.00244409	0.0222921	0.00304595	0.021929		0.230872	0.420417	0.00677229	0.00921108	0.00728131	0.0172506
							0.381096	0.468257	0.0115754	0.0239348	0.0133272	0.0217673		0.334508	0.286097	0.00469566	0.0056253	0.00626716	0.00947397
							0.253139	0.440291	0.0106875	0.0242617	0.0154878	0.0232387		0.317458	0.369378	0.00774183	0.0261981	0.00666284	0.0269997
							0.348184	0.477154	0.0129604	0.0250472	0.0173106	0.0270071		0.318561	0.400018	0.00122872	0.00883016	0.00431766	0.0122846
							0.249279	0.306481	0.0194345	0.0153623	0.0149452	0.0148504		0.190973	0.334445	0.00326791	0.010725	0.00453868	0.0101984
							0.352828	0.366923	0.0096883	0.0248143	0.0132867	0.0201795		0.376547	0.377067	0.00369884	0.00666182	0.0057277	0.00791185
							0.258186	0.477867	0.00863034	0.0161365	0.0102248	0.0252643
							0.271674	0.371674	0.00932955	0.0225221	0.0103894	0.0214238
							0.154269	0.482623	0.0024704	0.0107165	0.00271453	0.0165212

## Sheet: Figure 5
	Figure 5B															Figure 5F
	Vil-Cre	2	9	3	6	7	1	3	5	7	4						Vil-Cre				Nlrp12fl/fl				Nlrp12fl/fl;Vil-Cre
	Nlrp12fl/fl	3	4	3	4	2	2	8	4	9	5	7	4			B-catenin	0.1941	0.2144	0.1383	0.2279	0.1828	0.0932	0.1451	0.1576	0.627	0.5761	0.7482	1.3149
	Nlrp12fl/fl;Vil-Cre	9	13	15	20	18	10	19	21	10	15	6	9	6		Cyclin D1	0.212	0.1197	0.1754	0.2062	0.2071	0.1111	0.1189	0.1751	0.5432	0.4005	0.6544	1.3153
																cMyc	0.4143	0.2899	0.2987	0.1618	0.1184	0.2129	0.1977	0.2339	0.4892	0.3709	0.549	0.8846
																p-p65	0.9474	0.5944	0.7804	0.6624	0.5226	0.3522	0.7562	0.7123	0.2963	0.6151	0.8181	0.5448
	Figure 5D															p-ERK/ERK	1.0026	0.2361	0.3374	0.2189	0.4086	0.1674	0.219	0.6862	0.2385	0.6471	0.3525	0.1787
	Vil-Cre	0
	Nlrp12fl/fl	0
	Nlrp12fl/fl;Vil-Cre	66.67														Figure 5G
																	Vil-Cre								Nlrp12fl/fl								Nlrp12fl/fl;Vil-Cre
																Ctnnb1		0.0128747	0.00612647	0.010423	0.00988114	0.0114461	0.00611849	0.00351638	0.00542619	0.0094168	0.00656953	0.010545	0.0039439	0.0111895	0.000746801	0.00347122	0.0148066	0.0214983	0.0204152	0.0226438	0.0211373	0.0303646	0.0423582	0.0412809
																Axin2		0.00676397	0.00496536	0.00890938	0.00656503	0.00857412	0.00482063	0.00366373	0.00505216	0.00683318	0.00524126	0.00854912	0.00463573	0.00695887	0.0029356	0.00235797	0.0152388	0.0209873	0.014251	0.0167822	0.0124122	0.0186793	0.0238152	0.0240336
		Figure 5K														cMyc		0.00460033	0.00212941	0.0030501	0.00325583	0.00467888	0.00136689	0.00142485	0.0032418	0.00322425	0.00261077	0.00373501	0.00174035	0.00282316	0.00174027	0.00202927	0.00683123	0.00972964	0.00711184	0.00953017	0.0122725	0.0120174	0.00856359	0.0113841
				293T-GFP			293T-Nlrp12									Ccnd1		0.010237	0.0066368	0.00902679	0.00778041	0.0105659	0.00530012	0.00386837	0.00681776	0.0135336	0.00607214	0.00750813	0.00436791	0.00659372	0.00271766	0.00410553	0.0249253	0.0267203	0.0135558	0.026316	0.0381955	0.0308472	0.0360359	0.0314124
		Nlrp12	0h	5.61671e-05	0	4.98306e-05	3.03521	3.82551	2.65102							Lgr5		0.00153918	0.000550198	0.00180373	0.000789146	0.00264732	0.00127275	0.00111381	0.00115208	0.0029226	0.00112718	0.00262536	0.00117988	0.00108396	0.00365764	0.00052654	0.00646001	0.00352881	0.00516056	0.00506831	0.00438391	0.00432646	0.00409714	0.00445693
			4h	0	0	0	4.55317	2.92402	6.54838							Yap1		0.00485408	0.00660803	0.0093339	0.00835414	0.00822127	0.00735482	0.0112538	0.0138111	0.00896794	0.0112152	0.00939097	0.0111521	0.00856316	0.00268071	0.00686829	0.013345	0.013571	0.0214347	0.0159142	0.035878	0.0175707	0.0207941	0.0246882
		Ctnnb2	0h	0.519601	0.271069	0.191004	0.302118	0.248802	0.188734							Mki67		0.00474255	0.00848453	0.00632015	0.0145597	0.0305997	0.00206617	0.0149425	0.00849693	0.0159133	0.0140204	0.0162453	0.0146885	0.0167184	0.012908	0.0149448	0.0515362	0.0786751	0.0463526	0.0814937	0.0201712	0.0557603	0.0559206	0.0394455
			4h	1.01361	1.12714	1.24067	0.527665	0.604859	0.465588							Mmp3		0.00104334	0.00619558	0.00151774	0.00276907	0.00267347	0.00279873	0.00656644	0.00422065	0.00434501	0.0036983	0.00449939	0.00720459	0.00400878	0.00750831	0.00646025	0.0231852	0.00928025	0.00874238	0.0137058	0.0151235	0.00747423	0.00648272	0.0152417
		Axin2	0h	0.00342654	0.00339585	0.00160215	0.00366402	0.00140291	0.00270643							Mmp7		0.00607028	0.00132406	0.00325783	0.001981	0.000554874	0.000235805	0.0031131	0.00230875	0.00176593	0.00218701	0.00457086	0.0048263	0.00138649	0.00684089	0.000892153	0.00790537	0.0122985	0.00519139	0.00534531	0.0149282	0.00632913	0.0118859	0.0114241
			4h	0.00871155	0.0104658	0.0122201	0.00504457	0.00659811	0.00507188							Mmp10		0.000574394	0.000501302	0.000698454	0.000745929	0.000194248	0.000263367	0.000624767	0.000371094	0.00054202	0.000247249	0.000136731	0.000295731	0.000248017	0.000600428	0.000454752	0.000506365	0.00131893	0.00128227	0.00103073	0.000758315	0.000412691	0.00114385	0.00157002
		cMyc	0h	0.114475	0.0615883	0.0667981	0.117854	0.0909136	0.13539							Fn1		0.029734	0.0164889	0.0442254	0.0338245	0.0322632	0.0128687	0.0116046	0.0246154	0.0383179	0.01533	0.025477	0.0251512	0.0380068	0.00648319	0.0131398	0.108954	0.098679	0.0490939	0.125676	0.0860689	0.11993	0.0747086	0.0843507
			4h	0.223337	0.203212	0.243462	0.131291	0.100289	0.142032							Vim		0.0369588	0.0149169	0.0580889	0.0300128	0.0261552	0.0141189	0.0124133	0.0214011	0.0304428	0.0165033	0.0274448	0.0250942	0.0357778	0.0076891	0.0104597	0.125415	0.097164	0.0546901	0.118624	0.0556481	0.0844156	0.152936	0.106022
		Ccnd1	0h	0.00714494	0.00506768	0.0114043	0.0100175	0.00784294	0.00622206							Ezh2		0.0687072	0.0335577	0.0445159	0.0477816	0.0457122	0.0410555	0.0377197	0.0700928	0.0924997	0.0530731	0.0576446	0.0678363	0.0394564	0.0370579	0.0545426	0.219529	0.206747	0.186775	0.179194	0.139342	0.205755	0.177413	0.0982879
			4h	0.0200097	0.0269001	0.0234549	0.00952292	0.00866748	0.0103783							Foxc2		0.00041278	0.000368762	0.000369624	0.000315903	0.000486294	0.000700467	0.000440242	0.000205148	0.000794103	0.00060956	0.000391616	0.000359858	0.000275754	0.000514509	0.000334913	0.00119052	0.000533673	0.00126591	0.000899008	0.00120211	0.000519316	0.00146875	0.00056646
		Mki67	0h	0.395288	0.134229	0.210104	0.290781	0.281795	0.205611
			4h	0.618145	0.729803	0.67077	0.319605	0.318057	0.318831
		Lgr5	0h	0.0117496	0.00755849	0.00714184	0.00788545	0.00514046	0.00781545
			4h	0.0250451	0.0307817	0.0365184	0.0121329	0.0177907	0.00964106
		Figure 5M
				WT-MEF			Nlrp12-/--MEF
		Ctnnb1	0h	0.152511	0.147953	0.143192	0.131009	0.148775	0.164884
			4h	0.210161	0.232792	0.246335	0.420926	0.487846	0.507205
		Ccnd1	0h	0.00937681	0.0102851	0.00933343	0.00906843	0.00929137	0.0104092
			4h	0.0162878	0.0138079	0.0186767	0.0346349	0.0393652	0.0287544
		cMyc	0h	0.00564003	0.00524375	0.00481929	0.00509832	0.00508753	0.00558823
			4h	0.00958106	0.00932691	0.00991374	0.0184743	0.0196414	0.0218817
		Axin2	0h	0.000404663	0.000364813	0.000380528	0.000328034	0.000301995	0.00038763
			4h	0.000728167	0.000600338	0.000770747	0.00127321	0.00135237	0.0013532
		Mki67	0h	0.0243693	0.0246114	0.0232223	0.0217655	0.0210313	0.0236638
			4h	0.040706	0.0373737	0.0417232	0.0733216	0.0834438	0.083199

## Sheet: Figure 6
	Figur 6B			Figure 6D										Figure 6F
	WT	Nlrp12-/-				WT			Nlrp12-/-					Time (h)	Scramble								Nlrp12-KO
	9133.95	33891		Ctnnb1	0h	0.0299505	0.0268081	0.0291482	0.0327174	0.0339996	0.0474901			0	2.62837	3.17863	3.41826	2.74114	2.93377	3.29762	2.59223	3.3253	3.15148	2.38959	2.35068	2.42305	1.78031	2.32183	2.41192	1.70915
	4250.27	12758.2			4h	0.115996	0.151907	0.151598	0.450409	0.387085	0.43519			6	3.4068	4.13173	4.60012	3.31405	4.00466	4.31675	2.68237	3.87644	4.5942	3.94292	3.8461	3.8305	3.27712	4.93598	4.07621	2.90911
	14267.4	13852		Ccnd1	0h	0.0030735	0.002366	0.00297495	0.00291209	0.00348173	0.00291464			12	4.98559	5.59869	6.3833	4.80056	5.62019	5.96511	3.54699	5.094	6.17276	5.34057	5.48891	5.42695	4.84481	6.89532	5.91601	4.38458
	21221.2	74528.6			4h	0.0122474	0.0131918	0.0199136	0.0310834	0.036247	0.0342594			18	6.13192	6.74871	8.32152	6.37094	6.91871	7.90947	4.31927	6.13203	8.19054	7.0704	7.25623	6.58816	6.48513	8.75565	7.91488	5.31098
	9372.86	23713.3		cMyc	0h	0.00175769	0.00182764	0.00141533	0.00269401	0.0011238	0.0015965			24	8.45555	9.23453	10.8721	8.77609	9.42617	10.2852	5.44761	8.08626	11.2329	9.36742	9.88254	9.24916	9.21867	12.1283	11.3139	7.39751
	12419.5	26026.8			4h	0.00730011	0.0077058	0.00750295	0.0135418	0.0123448	0.0141091			30	11.1368	12.394	14.2905	10.7521	12.3733	12.5664	6.60752	10.9267	14.4702	12.5777	12.3137	12.1568	11.7006	15.916	14.0023	9.48568
	21580.5	26349.3		Axin2	0h	1.05155e-05	6.98766e-06	5.25028e-06	2.09519e-05	1.19053e-05	3.73926e-05			36	14.675	15.8451	19.7735	15.9322	16.3794	17.2407	8.92757	13.7078	21.087	18.2906	17.3386	15.9257	16.9458	21.647	19.5128	13.6834
	7991.21	41750.7			4h	0.000887652	0.00109793	0.000997048	0.00213055	0.00226067	0.002021			42	19.1464	22.1973	26.3872	19.1281	20.8594	23.9253	10.5827	17.7072	28.3797	23.6218	23.6151	22.2141	23.0674	29.4184	25.4938	18.1386
	8327.5	20146.2		Yap1	0h	2.15116e-05	7.65992e-06	3.94736e-05	4.28877e-05	2.83783e-05	3.52621e-05			48	25.5772	28.9494	31.3989	22.6731	28.0967	27.3982	13.298	22.8964	38.4209	33.36	31.626	31.1285	29.8562	39.6081	35.9925	24.1567
	9394.3	15408.8			4h	0.00180916	0.00233261	0.00226558	0.00376622	0.00425082	0.00393795			54	32.6744	32.7655	38.543	29.3442	32.6897	34.0544	17.1491	28.5531	48.1005	42.9536	43.4675	40.6771	42.2006	52.4682	46.7653	33.8185
	7658.63	33000.7		Mki67	0h	0.0010867	0.000937114	0.00106502	0.000749565	0.000841955	0.00146296			60	34.4354	40.7847	39.6937	30.5639	39.4915	33.2515	19.6074	35.0746	59.9359	54.6467	56.888	53.8429	50.7597	66.8664	60.1927	40.9918
	6940.02	38603			4h	0.00239493	0.00274315	0.00311161	0.00638875	0.00516167	0.00615923
	6043.61	18807.6
	5024.97	18369
	5806.28	15095.5				Figure 6H							Wound confluence	Figure 6J
	6164.26	13323.6				Scramble			Nlrp12-KO					Time (h)	Scramble																								Nlrp12-KO
	11612.3	31079				26	19	31	57	68	49			0	1.81611	1.33119	1.9347	2.30741	2.36471	1.53312	2.71731	1.28189	1.25191	2.08222	2.55344	2.06305	2.44789	2.48732	2.43818	3.41249	1.18164	2.10003	1.96239	2.43133	2.52459	2.53316	2.55529	0.668848	2.04539	1.4181	1.76203	3.16348	2.61084	1.48755	2.31858	1.74094	1.36654	1.4182	1.50938
	4175.39	13081												2	3.32891	2.03476	3.19503	3.33581	3.76942	2.2741	2.47227	2.96303	3.42585	4.47893	3.50763	2.97443	3.11036	3.53712	3.35726	5.29635	2.77009	3.27356	3.29442	3.47812	3.38834	3.56326	3.19083	2.38663	4.4763	2.84559	2.6509	4.37968	3.07798	2.03485	3.74173	4.1313	3.20565	3.12949	3.04193
	8002.59	41062.3												4	7.91888	4.7682	6.42671	4.93506	6.79195	4.11764	4.15773	6.70897	7.97555	5.82086	5.1223	4.87667	5.14165	5.41602	6.13733	10.1509	6.6896	5.80931	4.65068	5.63861	4.9117	4.83764	5.04876	7.5099	8.61753	6.16697	4.8596	8.12463	5.3554	4.28036	6.95223	9.51029	7.31995	6.49803	6.24543
	17598.8	42990.6												6	13.9867	8.6691	12.3887	7.73216	9.89499	8.34326	7.42607	12.7248	13.6171	8.42734	8.55598	8.22717	8.59626	8.75656	9.22571	18.606	13.1335	9.18243	8.0461	8.41213	7.30268	7.48379	8.69973	14.0798	14.5918	10.971	9.13431	13.9397	8.31453	8.82732	10.9962	15.8896	13.6832	12.1343	11.7278
	10616.7	53158												8	22.3723	14.5875	18.7726	11.7458	14.8431	12.8844	12.9865	19.6203	20.3635	12.9417	13.2658	11.4869	11.9796	12.0339	14.6743	27.5388	19.7377	13.3211	12.7734	12.59	11.1489	10.1913	12.9907	21.9492	23.2904	17.3017	15.3082	21.3984	13.1909	13.7624	16.2798	23.2113	21.4892	18.946	18.8155
	16682.8	52186.9												10	29.6674	20.2329	23.7725	15.2346	18.2463	17.2676	16.9849	26.1172	27.1145	16.605	17.499	15.0833	16.0942	15.0857	19.554	36.4037	26.7418	17.3046	15.7328	14.9342	14.5475	13.127	17.6194	27.9976	30.509	22.6347	21.1297	26.8191	16.7771	17.5864	20.5935	29.687	27.2741	24.8232	24.6457
	10979.9	68949.4												12	38.6941	26.2599	30.8936	19.0946	24.931	22.6374	21.6768	32.8155	33.1068	21.1046	22.0576	18.854	19.7929	19.4642	24.3948	45.5603	36.0977	22.3907	19.2994	19.0015	19.0734	16.0197	21.8236	34.9702	38.6738	28.4779	26.8111	32.9348	21.9051	22.549	25.0373	37.2363	34.6252	31.0122	33.3402
	7865.27	39454.9												14	44.5302	31.3436	35.4496	22.7173	27.5732	25.7965	25.0011	38.5378	40.1091	25.2454	25.3629	21.9419	21.9774	22.1769	28.2071	52.3709	42.6019	25.5945	23.0774	23.2443	22.4087	19.1458	25.6847	42.6411	44.2213	32.8343	31.8128	37.6808	25.633	26.7503	28.5602	43.4848	40.5389	37.227	39.4878
	13749.1	26349.3												16	49.0799	35.874	41.9208	27.6457	33.1082	29.6508	29.4332	43.2179	45.6476	28.8417	29.248	26.1405	25.5428	26.2112	33.7249	61.018	50.6654	30.5708	28.1757	28.308	25.9294	23.2976	28.8919	49.0323	50.3533	39.0325	37.7894	43.526	30.2354	31.4496	33.6995	48.8445	46.3212	41.874	45.6394
	10616.7													18	53.6748	39.6272	44.3599	29.7684	35.1955	32.2613	29.8023	45.6905	49.0292	30.4434	30.6763	28.3793	27.3436	28.3471	35.5815	63.303	54.1559	33.5332	30.6833	30.8596	28.2542	24.9818	29.6085	52.4168	54.3687	40.7867	41.7527	46.0168	33.2651	35.5443	35.9587	51.8057	49.9357	44.0729	50.216
														20	55.3171	41.3878	46.5758	32.306	37.486	34.5253	30.8173	46.5255	51.6915	31.2753	31.3777	30.1817	28.8069	30.3672	37.8142	64.818	56.7269	35.0205	32.73	32.2123	29.5024	27.2752	30.2193	54.2818	55.8843	43.0552	43.8392	48.2333	34.9185	37.5703	38.1812	51.8434	53.7342	44.7265	52.091
														22	56.3492	41.606	45.3245	32.5464	38.2373	33.4169	28.7528	45.6736	51.0624	29.1582	30.4828	29.2524	27.8866	30.8505	37.2565	62.4599	54.8852	36.3468	33.3972	32.8143	29.3688	26.8888	29.1252	52.5102	56.4475	42.932	43.6124	47.4724	35.9616	37.5856	39.4882	48.755	53.5845	45.3122	52.6283
													Wound density	Figure 6J
														Time (h)	Scramble																								Nlrp12-KO
														0	0	0	0	0	0	0	0	0	0	0	0	0	0	0	0	0	0	0	0	0	0	0	0	0	0	0	0	0	0	0	0	0	0	0	0
														2	0.247567	-0.751136	-1.03337	-0.471813	0.316449	-0.242958	-2.1271	0.872592	1.39776	1.77508	-0.389895	-0.61309	-0.520249	-0.0390331	0.594284	0.670951	0.834981	-1.19597	-0.455868	-0.465359	-0.215777	-0.269933	-1.69734	1.48954	1.74967	0.257113	-0.648358	-0.916411	-2.14396	-0.743943	0.430314	1.27975	1.45461	0.774433	0.480507
														4	5.15585	2.31014	3.16996	1.2256	3.76066	1.44418	-0.106655	4.87794	6.43759	2.30552	0.645325	1.56279	1.82925	1.94399	3.30804	5.76866	5.37897	2.06984	0.645542	2.16978	1.0354	1.60298	0.132794	7.32281	6.10312	4.33623	1.7613	3.47041	0.916257	1.87922	3.82248	7.88126	5.68354	4.31755	3.91801
														6	11.4808	5.56914	8.99837	3.68276	6.35594	6.48714	3.12786	10.9471	12.157	4.69274	5.38682	5.42393	6.06136	6.03772	6.07237	14.3489	12.3809	5.62214	5.152	5.43581	4.13166	4.88424	4.08305	13.9832	12.6486	9.26846	5.79679	9.22634	2.72797	7.28759	7.06039	14.4465	12.364	9.8637	9.58536
														8	20.3961	13.1524	16.9821	8.63572	12.8928	11.4352	10.6995	18.9089	20.2254	10.6117	10.1467	9.21232	9.7289	9.2198	13.7236	24.2952	20.1837	10.1955	11.2316	10.4537	9.07153	7.925	8.20667	23.2783	22.914	16.571	13.8502	18.2516	9.64572	13.587	14.8959	22.4539	21.8857	17.6974	17.9767
														10	27.7123	18.0587	21.2839	12.3193	16.164	16.2641	13.865	25.7069	26.6511	13.6828	13.805	13.1019	14.3989	12.1422	18.9049	33.163	28.0572	14.182	14.8651	12.7668	11.9887	11.273	13.3141	30.1117	28.8778	21.2828	19.6713	21.9159	12.0328	16.9023	19.1696	29.8554	28.2945	23.8386	23.2447
														12	38.1129	23.2556	30.6978	17.283	23.6919	23.3539	18.9968	33.0312	33.3537	19.3864	19.6833	16.7066	19.115	17.6753	23.8456	42.7532	38.2251	20.0038	18.9419	16.9416	18.5886	14.7157	17.4828	37.0115	39.0888	28.08	26.371	29.7206	18.4607	23.2845	24.0243	37.5918	35.8006	30.6696	33.812
														14	42.5519	28.5922	32.6214	19.9111	25.1307	25.1872	22.0541	37.9552	39.2506	22.0644	21.3912	21.0288	20.7587	19.7456	27.2919	44.947	44.4431	22.5488	21.7221	21.5485	21.3655	17.2259	20.9113	44.1617	44.0783	31.4518	29.0234	32.628	20.2297	25.9251	25.1907	44.0392	42.388	35.8936	36.8862
														16	45.7603	31.0605	40.3135	25.1279	30.9056	30.4754	29.1354	43.0298	45.1863	27.3653	25.0546	25.464	24.8886	23.8879	34.2573	57.6504	53.3844	28.8494	27.1163	26.1	25.2023	22.8469	24.975	52.1379	49.4604	37.7781	34.824	39.9163	26.6554	32.0545	32.1289	48.9311	49.3118	41.7161	45.9863
														18	50.4181	34.6786	39.257	27.0028	31.6887	32.4978	27.5576	45.8949	48.4653	26.4632	25.3937	27.9272	27.1321	26.5405	35.152	55.8142	54.1177	31.0174	29.0205	28.9341	26.8594	23.286	23.9367	54.8902	50.8387	38.7421	38.3966	42.3265	27.995	35.3405	32.782	52.4955	51.5435	42.5832	49.0338
														20	53.4387	37.2941	42.4228	30.4338	34.6362	35.9015	30.985	47.1276	52.9748	28.3022	27.5381	29.6642	29.8824	27.7521	37.0414	59.8791	57.8824	31.5141	31.6117	29.9444	27.2036	27.3422	23.0293	57.8921	54.7925	41.4787	40.9961	43.8316	28.9132	36.6758	34.5074	53.7879	57.3979	44.8943	49.826
														22	55.2715	37.6185	39.7836	29.3523	36.3654	34.8393	25.9761	47.5658	50.8807	25.2826	26.2189	28.6398	27.7908	30.2985	39.0592	59.8326	54.8314	34.7885	32.7401	30.1382	27.8482	25.749	21.781	55.8804	54.4554	41.3627	40.1358	43.9288	30.4623	36.6215	37.5724	49.7361	55.5484	45.5883	49.9493
[truncated: 13 more columns]

## Sheet: Figure 7
	Figure 7F
		Normal					Adenocarcinoma
	Nlrp12	0.244597	0.133763	0.202398	0.237741	0.181515	0.113609	0.0505629	0.117065	0.175042	0.178657
	B-catenin	0.30155	0.239446	0.274619	0.197114	0.178685	0.298933	0.462105	0.446414	0.349151	0.488815
	GSK3B	0.868606	0.463356	0.631105	0.656134	0.773149	0.532541	0.39505	0.600375	0.692826	0.551149
	p-GSK3B	0.187508	0.043945	0.126643	0.305617	0.17662	0.26727	0.0766537	0.273768	0.549016	0.303346
	Figure 7H
		Normal										Adenocarcinoma
	Nlrp12	0.4	0.2	0.11	0.32	0.15	0.18	0.24	0.26	0.26	0.21	0.07	0.13	0.07	0.05	0.06	0.33	0.11	0.06	0.14	0.07
	B-catenin	0.41	0.02	0.3	0.06	0.19	0.28	0.32	0.62	0.19	0.21	0.75	0.28	0.01	0.17	0.33	0.73	0.45	0.64	0.36	0.79
	GSK3B	0.579	0.487	0.428	0.269	0.274	0.636	0.301	0.13	0.2	0.528	0.629	0.229	0.239	0.491	0.452	0.589	0.32	0.352	0.217	0.353
	p-GSK3B	0.548	0.308	0.357	0.228	0.311	0.623	0.243	0.234	0.129	0.331	0.87	0.503	0.483	0.417	0.361	0.624	0.308	0.339	0.152	0.383

## Sheet: Figure 8
	Figure 8E
			GFP			STK38
	Ctnnb1	0h	0.197151	0.226449	0.165005	0.230548	0.187477	0.205059
		4h	0.582946	0.493131	0.524393	0.307088	0.290983	0.29836
	Ccnd1	0h	0.00553482	0.00527291	0.00634228	0.00527673	0.00607447	0.00506369
		4h	0.0151962	0.0142134	0.0179724	0.00903784	0.00757673	0.00778098
	cMyc	0h	0.0259206	0.0275308	0.0244561	0.0299346	0.0237729	0.0234027
		4h	0.078956	0.0712754	0.0770418	0.0343304	0.0333494	0.035292
	Axin2	0h	0.00271054	0.00243985	0.00239574	0.00243199	0.00263533	0.00237827
		4h	0.00643438	0.00568159	0.00761864	0.00414529	0.00339703	0.00364807
	Lef1	0h	0.0202807	0.0215398	0.0188799	0.0266674	0.0193762	0.0199813
		4h	0.0474895	0.0560099	0.047056	0.0290177	0.0253219	0.0289952
	Mki67	0h	0.0260633	0.0246946	0.0239575	0.026842	0.0230241	0.0253511
		4h	0.0656899	0.0612225	0.0664176	0.0346819	0.0318516	0.0359867

## Sheet: Supplemental Figure 1
		Supplemental Figure 1B										Supplemental Figure 1C
			WT				Nlrp12-/-						WT						Nlrp12-/-
	MMPs	Mmp3	52.77	162.71	27.63	83.66	179.23	145.24	195.18	141.58		Il1b	0.231652	0.108605	0.029849		0.175979	0.0173108	0.172462	0.0728802	0.148388	0.0755933	0.0203021	0.182657
		Mmp7	55.87	934.09	695.56	1194.99	4938.91	3246.93	3806.97	4817.36		Il6	0.0181029	0.0026066	0.0146586	5.76e-05	0.0171879	0.0173784	0.0301656	0.0256526	0.0405613	0.0278997	0.0034025	0.0051574
		Mmp8	1.03	2.41	1	3.1	14.67	9.9	22.01	19.02		Ifng	0.0042734	0.0037894	0.0080026	0.0039676	0.0025532	0.0105395	0.0058793	0.0048847	0.0042798	0.0033827	0.002123	0.0034452
		Mmp9	9.31	45.8	41.92	75.4	107.96	77.02	313.82	136.65		Cxcl1	0.0216115	0.0209566	0.00754594	0.000126983	0.0173669	0.00946921	0.0251431	0.00962921	0.0171907	0.0140794	0.0130855	0.0245815
		Mmp10	23.8	235.03	28.58	75.4	693.88	491.83	428.63	564.22		Cxcl2	0.0163538	0.0309228	0.026324	0.00992735	0.0168438	0.0136885	0.0231353	0.0190738	0.0196358	0.0161124	0.0244381	0.0252747
		Mmp12	3.1	50.62	35.25	36.15	171.9	174.94	227.71	241.61
		Mmp13	43.45	419.44	28.58	92.96	824.9	729.49	359.74	418.41
	EMT	Ezh1	591.81	398.95	613.61	505.06	424.5	433.51	470.73	442.36
		Ezh2	316.6	508.63	444.01	391.44	680.25	692.08	866.83	569.86
		Vim	2185.16	2579.31	1792.25	1841.55	3708.37	3263.43	3066.43	2867.59
		Twist1	94.15	100.04	24.77	25.82	41.93	27.51	2.87	57.76
		Foxc2	3.1	9.64	34.3	25.82	122.63	94.62	110.98	61.28
		Fn1	5827.09	5438.24	4120.93	3980.55	6421	9048.71	7080.06	7177.79
	Wnt	Ctnnb1	8237.79	8809.42	9402.39	8919.57	11708.9	12324.2	12658	10437.7
		Lgr5	21.73	232.62	315.38	275.77	1393	1530.49	1027.57	745.25
		Axin2	314.53	1234.21	1308.22	1304.47	3810.04	3354.76	4414.52	3277.55
		Myc	422.13	527.91	434.48	448.25	636.23	510.53	659.21	664.95
		Jun	1428.84	1687.4	2295.33	2274.3	3271.29	3618.82	3465.4	2633.73
		Ascl2	56.91	212.13	124.82	116.71	284.05	237.66	254.5	148.63
		Ascl4	3.1	44.6	40.97	39.25	163.51	167.24	103.33	149.33
		Tcf3	595.95	1037.75	855.63	836.6	1409.77	1594.31	1340.43	1103.08
		Tcf4	464.55	725.58	944.24	732.28	1930.7	1872.68	2406.26	1466.55
		Tcf7	90.01	191.64	232.49	208.63	404.59	381.8	546.31	263.44
		Tcf12	666.31	836.47	857.53	807.68	1716.88	1607.51	1802.55	1351.03
		Yap1	1378.14	1580.13	1406.36	1212.55	1735.74	1967.3	2158.46	1635.61

## Sheet: Supplemental Figure 2
		Supplemental Figure 2B													Supplemental Figure 2E
		WT-LM					Nlrp12-/--LM							Days	GF (WT)					GF (Nlrp12-/-)
		3	5	3	4	3	14	11	9	13	18			0	100	100	100	100	100	100	100	100	100	100
														1	100	103.6	100.9	100	101.8	101.1	101.5	101.2	103.1	101.7
														2	100.6	107.9	101.8	99.6	104.2	102.2	103.6	103	106.8	103.5
		Supplemental Figure 2D												3	103	109.7	103.2	101.3	106.1	104.9	104.6	104.9	107.4	104.6
		WT-LM					Nlrp12-/--LM							4	101.8	108.5	102.3	100	104.2	103.3	103.1	102.4	107.4	102.9
	Ctnnb1	0.358823	0.310356	0.284773	0.366495	0.309819	0.465477	0.429974	0.483867	0.503187	0.392378			5	100	106.1	100.9	98.3	101.8	100	109.2	99.4	103.7	100
	Lgr5	0.00144627	0.00065538	0.00441531	0.00458946	0.00374674	0.0156226	0.00918281	0.00761117	0.00529763	0.0228741			6	96.4	101.8	98.6	95.6	99.4	96.7	106.1	95.1	100.6	96.5
	cMyc	0.00306153	0.00642372	0.0036703	0.0052066	0.00455332	0.00666222	0.00903214	0.00934799	0.00707415	0.0071993			7	93.5	97.6	94.9	93.4	93.9	92.3	103.1	90.9	95.7	93.1
	Ccnd1	0.00853616	0.0079797	0.0101502	0.0152672	0.0132525	0.0134429	0.0201918	0.0265287	0.0150536	0.0152353			8	91.7	95.8	93.5	92.6	92.7	91.3	101	90.2	93.8	91.9
	Mmp3	0.00103083	0.00121471	0.000346041	0.000230038	0.00065874	0.00192188	0.00585852	0.00254263	0.00275982	0.00268119			9	92.3	94.5	94.5	92.1	92.1	90.2	102	89	95.1	90.8
	Mmp7	0.00378676	0.0140223	0.00109237	0.0227373	0.0695022	0.102185	0.068935	0.0583283	0.0767267	0.090667			10	94.6	95.8	95.4	94.3	95.8	93.4	103.6	89.6	97.5	93.6
	Fn1	0.0283632	0.0240063	0.012186	0.0187039	0.0187179	0.0446572	0.0317676	0.0306733	0.0212761	0.0479747
	Vim	0.0458444	0.0538407	0.0266237	0.0337394	0.0488107	0.0873459	0.0709179	0.06335	0.0497117	0.118897
															Supplemental Figure 2F
														Days	GF (WT)					GF (Nlrp12-/-)
														4	2	1	2	3	1	1	3	2	2	1
														5	1	2	3	3	2	1	3	2	3	2
														6	3	3	4	3	3	2	3	3	4	3
														7	1	3	3	3	3	1	3	3	3	3
															Supplemental Figure 2H
															GF (WT)					GF (Nlrp12-/-)
															4	6	2	2	4	2	5	3	4	2

[truncated: 7 more sheets: Supplemental Figure 3, Supplemental Figure 4, Supplemental Figure 5, Supplemental Figure 6, Supplemental Figure 9, Supplemental Figure 10, Supplemental Figure 11]
